# Supplementary material for: Clinical characterization and genomic landscape of gynecological cancers among patients attending a Chinese hospital
Source: Front Oncol. 2023 Mar 30;13:1143876. doi: 10.3389/fonc.2023.1143876 (PMC10101327; doi:10.3389/fonc.2023.1143876)
Supplement: Supplementary file 3 [file Table_1.xlsx]

## Sheet: Sheet1
Panel gene list
ABCA13	ATR	CCND1	CRLF2	ERBB3	FMO1	HSPA1B	KPNA4	MSH2	NTRK1
ABCA8	ATRX	CCND2	CSF1R	ERBB4	FOLH1	HSPA4	KPNB1	MSH3	NTRK2
ABCB1	AURKA	CCND3	CSF3R	ERCC1	FOXL2	HSPA5	KRAS	MSH6	NTRK3
ABCC2	AURKB	CCNE1	CTCF	ERCC2	FOXP1	HYOU1	LAMA3	MTF1	NUP85
ABL1	AXIN1	CCR4	CTNNB1	ERCC4	FRAS1	IARS	LEPR	MTHFR	NUP93
ACADSB	AXL	CD274	CUL3	ERG	FUBP1	ID2	LMO1	MTOR	OTOS
ACOT13	B2M	CD40	CXCL8	ERI1	FUS	ID3	LONRF3	MTR	P2RY8
ADAMTS6	BAP1	CD74	CXCR4	ERRFI1	GABRP	IDH1	LRP2	MTRR	PALB2
ADRB1	BARD1	CD79A	CYBA	ESR1	GALNT14	IDH2	LRRC34	MUTYH	PAPOLG
ADSS	BCL2	CD79B	CYFIP1	ETV1	GANC	IGF1R	LYN	MYADM	PAQR8
AK7	BCL2L1	CDA	CYLD	ETV6	GATA1	IGF2	MAGOHB	MYC	PARP1
AKT1	BCOR	CDC25B	CYP19A1	EWSR1	GATA2	IKBKE	MALT1	MYCL	PAX5
AKT2	BCYRN1	CDC73	CYP2B6	EXOSC8	GATA3	IKZF1	MAP2K1	MYCN	PBRM1
AKT3	BLM	CDH1	CYP2C19	EZH2	GLI1	IL7R	MAP2K2	MYD88	PDCD1
ALG9	BRAF	CDK12	CYP2C8	EZR	GMEB1	INHBA	MAP2K4	MYO10	PDCD1LG2
ALK	BRCA1	CDK4	CYP2D6	F13A1	GNA11	INPP4B	MAP3K1	NAB1	PDE6C
ALOX12B	BRCA2	CDK6	DAXX	FAM149A	GNA13	IPO7	MAP3K4	NAB2	PDGFB
AMER1	BRD4	CDK7	DBT	FAM153B	GNAQ	IRAK1	MAP4K5	NBN	PDGFRA
ANKRA2	BRIP1	CDK8	DDR2	FANCA	GNAS	IRF4	MAPK1	NCOA6	PDGFRB
ANKRD46	BRS3	CDKL3	DEPDC5	FANCC	GPAT3	IRF6	MAPKAP1	NDUFS1	PDPN
ANO1	BTF3	CDKN1A	DHFR	FANCD2	GPM6A	IRF8	MAPKBP1	NEO1	PGBD1
APC	BTG1	CDKN1B	DIAPH1	FANCG	GRIN2A	IRS2	MARK2	NF1	PIGF
APOL2	BTK	CDKN2A	DICER1	FANCI	GSK3B	ITGAL	MCL1	NF2	PIK3C2G
APOPT1	C20orf96	CDKN2B	DIS3	FAS	GSTA1	JAK1	MDM2	NFE2L2	PIK3CA
AR	C22orf23	CDKN2C	DNMT3A	FAT1	GSTM1	JAK2	MDM4	NFKBIA	PIK3CB
ARAF	C2CD6	CDO1	DOCK11	FBXW7	GSTP1	JAK3	MED12	NFXL1	PIK3CG
ARHGAP4	C5orf15	CEBPA	DOT1L	FGF16	H3F3A	JUN	MED19	NKAP	PIK3R1
ARHGAP6	C8orf34	CEP120	DPYD	FGF19	HAUS2	KCNJ2	MEF2B	NKX2-1	PIK3R2
ARID1A	C9orf72	CEP290	DROSHA	FGF3	HAUS6	KDM5A	MEIS1	NLRP7	PLCG2
ARID1B	CAB39	CHD1	DSCAM	FGF4	HCAR2	KDM5C	MEN1	NOTCH1	PLEKHA1
ARID2	CALD1	CHEK1	DYNC2H1	FGFR1	HEY1	KDM6A	MET	NOTCH2	PLEKHH2
ARID4A	CALM2	CHEK2	EGFR	FGFR2	HGF	KDR	MIA2	NOTCH3	PMS2
ARL6IP6	CALR	CIC	EIF4G3	FGFR3	HLA-A	KEAP1	MITF	NPM1	PNO1
ARMC5	CARD11	CNKSR3	EML4	FGFR4	HLA-B	KIAA1210	MLH1	NR1I3	POLD1
ARPC2	CASP8	CNOT8	EP300	FH	HLA-C	KIF5B	MMP16	NR4A3	POLE
ASH1L	CAST	COL15A1	EPHA3	FLCN	HLA-DRB1	KIR3DX1	MMP3	NRAS	PPARG
ASXL1	CBFB	COX18	EPHA5	FLOT1	HNF1A	KIT	MOV10L1	NSD1	PPHLN1
ATIC	CBL	CPLANE1	EPHA7	FLT1	HNF4A	KMT2A	MPL	NSD2	PPP2R1A
ATM	CBR3	CREBBP	EPHB1	FLT3	HNRNPH1	KMT2C	MRE11	NSD3	PRDM1
ATP9B	CBR4	CRKL	ERBB2	FLT4	HRAS	KMT2D	MRPL19	NT5C2	PREX2
PRKAR1A	RAD51C	RIPK2	SEL1L3	SLIT1	SRC	TBC1D8B	TOE1	UBE3C	ZDHHC17
PRKCI	RAD51D	RNF19A	SEMA3C	SMAD2	SS18	TBX3	TOP1	UGT1A1	ZMYM4
PRKN	RAD52	RNF43	SETD2	SMAD3	STAG2	TECPR2	TOP2B	ULK4	ZNF2
PRPF39	RAD54L	ROS1	SF3B1	SMAD4	STARD4	TENT5C	TP53	UMPS	ZNF367
PTCH1	RAF1	RPA4	SFXN4	SMARCA4	STAT3	TERT	TPH1	UPF2	ZNF711
PTEN	RARA	RPTOR	SHROOM3	SMARCB1	STK11	TET2	TRA2A	VEGFA	ZNF805
PTPN11	RB1	RRM1	SIMC1	SMO	STMN1	TGFBR2	TRIM24	VHL	ZNF91
PTPRJ	RBM10	RRP1B	SIPA1L2	SNX6	STRBP	TMEM67	TSC1	VSIG10	ZZZ3
PURA	RBM27	RUNX1	SLC22A2	SOCS1	STYX	TMPRSS15	TSC2	WDR5
RABGAP1L	REL	RYR2	SLC30A5	SOD2	SUCLG1	TMPRSS2	TSHR	WT1
RAC1	RET	SASH1	SLC31A1	SOX2	SUFU	TNFAIP3	TSN	WWC3
RAD21	RFC1	SDHA	SLC34A2	SOX9	SUGCT	TNFRSF14	TXNRD1	XPC
RAD50	RHOT1	SDHB	SLC7A8	SPC24	SYK	TNFSF13B	TYMS	XPO1
RAD51	RIC1	SDHC	SLCO1B1	SPEN	TAF15	TNKS	U2AF1	XRCC1
RAD51B	RICTOR	SDHD	SLCO1B3	SPOP	TAGAP	TNRC18	UBE2E3	ZBBX
